# Supplementary material for: Bacterial profile, their antibiotic susceptibility pattern, and associated factors of urinary tract infections in children at Hiwot Fana Specialized University Hospital, Eastern Ethiopia
Source: PLoS One. 2023 Apr 5;18(4):e0283637. doi: 10.1371/journal.pone.0283637 (PMC10075463; doi:10.1371/journal.pone.0283637)
Supplement: S3 Data set — (XLSX) [file pone.0283637.s003.xlsx]

## Sheet: Sheet1
		FLOW CHART FOR ENTEROBACTERIACEAE
		GRAM NEGATIVE RODS
		Lactose	Indole	Urea	Mannitol	H2S	Gas and gluose	CITRATE	Motility	LDC	ORGANISM	Additional	Remark
	LACTOSE /ONPG POSTIVE	+	-	+	+	+	+	+	+	-	Citrobacter	Urea+	Urea+C.franduai(44%),C.diversus(75%)
					+			+	+	-	Enterobactor Cloacae		Enterobactor Cloacae(65% Urea+)
						-	+		-	+	Klebsiella Pneumonia	Malonate+	H2S C.diversu (-) C. frangile(+) C. weekmanii(+)
								-/+	-/+	-/+	klebsiella Ozenae
								+/-	+	-	Enterobacter agglomerans(ERWINIA)
							-	-	-	-	Klebs.Rihinoscler() shig.sonnei()
						-		+	+	+	Serratia(3)
	1. ornithine (-)			-	+		+	+	+	+	Ent.arogens() or Hafnia
	2. ornithine (+)									-	Ent. Cloacae or citrobacter spp
	3. Gas Variable Weak						+	+	+	-	Citrobacter spp
	4. addistional inositol (+)									+	S.enteritica sub species III(arizona)	Malonate+
	4. addistional inositol (-)		+	+	+	-	+	+	-	+	Klebsiella Oxytoca
	6. MR (VP)(+)							+	+	-	Citrobacter diversus
	7. MR (VP)(-)				+	-	+	-	+	+	E.Coli
				-					-	+	E.Coli
							-	-	-	-	E.coli (A-D)
					-	-	-	-	-	-	Sh.Dysenter or E.coli(A-D)
		d	-	d	+	-	d	+	+	+	Seratia Marcescens	OXi -
		Lactose	Indole	Urea	Mannitol	H2S	Gas and gluose	CITRATE	Motility	LDC	Organism	ADDITIONAL
	LACTOSE /ONPG NEGATIVE				+	-	-/+	+	+	-	Providencia rettegri	PAD (+)
				+	-	-	+	-	+	-	Moreganella Morganii	PAD (+),LDC(-)
						+	+	-/+	+	-	Proteus Vulgaris	PAD (+)
							+	+	+	-	Providencia alkalifaciens	PAD (+)
			+		-/+	-	-	+	+	-	Providenica Stuartii	PAD (+)
	N.B							-	-	-	Shegella dysentriae/flexneri	Indole +/-
	(+) 90% or more postive (-)90% or more negative	-		-		+	+	-	+	+	Edwardsiella
	(+/-) majority postive							-	-	+	E.coli(A-D)
	(-/+) majority negative				+	-	-			-	Shigella spp
								+	+	-	Providenica Stuartii(B)	PAD (+)
					-	-	-	-	-	-	Shigella Dysentrie
				-		-	-	-	-	-	Shigella spp
			-		+		+	-	+	-	Salmonella Group A
						+	+	+	+	+	Salmonella Or Arizona		Arizona S.enteritica sub spp III
							-	-	+	+	Salmonella Typhimurium	VC(+)
						+	+	+	+	+	Salmonella Typhi
				+	-	+	+	+/-	+	-	Protous Mirabillis	PAD (+)
	NON FERMENTATIVE ORGANISMS	lactose	Indole	urea	Mannitol	H2S	GAS	CITRATE	Motility	LDC	Organism	ADDITIONAL
		-	-	+/-	+/-	-	-	+	+/-	-	Pseudomonas spp	Cat +,Oxi +
		+/-	-	-/s	-	+/-	-	+/-	-	-	Acinetobacter spp	Cat +,Oxi -
		-	-	-	-	-	-	d	+	-	Alcaligens SPP	Cat +,Oxi -
													S. typhi S.typhimurium
		Reference: Manual of clinical microbiology 8th edition voulume 1 and 2											TSI ALK/AG ALK/A
													H2S on TSI + -/weak
													Citrate + negative
			Flow chart for Gram Positive cocci
	Gram positive cocci	manitol	Dnase	alkaline Phosphatase	Novobiocin resistance	Ornithine decarboxylase	Urease	Hemolysis		Bile esculin	Bacitracin test
		_ve											S. epidermidis
	Gram positive cocci,	+ve	+ve										S. aureus
	Non-motile		-ve	+ve									S. schleiferi
	catalase positive			-ve	+ve								S. saprophyticus
	non spore forming				-ve	+ve							S. lugdunensis
						-ve	+ve						S. warneri/hominis
							-ve	+ve					S. haemolyticus
								-ve					coagulase negative Staphylococci
	catalase negative							+ve			+ve		S. pyogenes
	Non-motile								_ve	+ve			Enterococcus spp.
	non spore forming							+ve			_ve		S. agalactiae
